# Supplementary material for: Monocytes from inflammatory arthritis patients accumulate methotrexate and their transcriptome predicts methotrexate clinical response
Source: Cell Mol Life Sci. 2026 Mar 17;83(1):178. doi: 10.1007/s00018-026-06162-9 (PMC13013856; doi:10.1007/s00018-026-06162-9)
Supplement: Supplementary file 2 — Supplementary file2 (XLSX 42 KB) [file 18_2026_6162_MOESM2_ESM.xlsx]

## Sheet: Table S2
		Supplementary Table S2. Transcriptional datasets used in the present study
	Reference	Municio et al Ann Rheum Dis 75:2157-2165, 2016.		Fuentelsaz-Romero et al Front Immunol 12:776879, 2021.		Sparfel L et al Toxicol Sci 14:247-59, 2010.		Metcalf TU et al. J Immunol. 199:1405-1417, 2017	Wong KL et al. Blood 118:e16-31; 2011	Schmidl C et al.Blood 123:e90-9, 2014	Ríos I, Schiaffino MT et al., this paper
	Repository	GSE71253		GSE159349				GSE94497	GSE25913	FANTOM consortium	GSE279719
	Name	MTX-dependent genes in GM-MØ	MTX-inhibited genes in GM-MØ	PMX-dependent genes in GM-MØ	PMX-inhibited genes in GM-MØ	AhR top 100 UP BCA 8h	AhR top 100 UP BCA 24h	Non-classical monocytes> Classical monocytes (CD14dimCD16+>CD14++ CD16-)	Non-classical monocytes> Classical monocytes (CD14dimCD16+>CD14++ CD16-)	Non-classical monocytes> Classical monocytes (CD14dimCD16+>CD14++ CD16-)	Top200 pre-MTX GR >> pre-MTX PR	Top200 pre-MTX PR >> pre-MTX GR
	Genes	VGF	F13A1	TCEAL5	NPIPA2	A4GALT	SERPINB2	GNLY	HES4	C17orf76	MSLN	EIF4EBP2
		C11orf96	RNASE3	IL24	MMP2	AHRR	CXCR5	GZMB	C1QA	TCTEX1D4	RGPD5	MTREX
		CCL20	RNASE2	DMBX1	FN1	AKR1C1	IL1B	CD79B	CDKN1C	CHST7	CSF2	AGTRAP
		KRT23	STON1	WNT1	CD300E	ARMC9	PLK2	GZMH	LYPD2	HIST1H2BO	DGKK	RPRD2
		MMP1	CCR2	IGFN1	VCAN	ASB2	IL8	GZMA	C1QB	TLR10	KIR2DL2	HK3
		NEURL3	CRH	MMP10	RNASE2	ATP1B2	ATP1B2	CD247	ADA	LST1	RNF43	CFLAR
		ABCB5	ARG1	BEX1	STON1	CCL1	RASAL1	HES4	RHOC	CLCF1	GJA3	CDK5
		NEU4	CACNA2D3	ZNF165	TMEM37	CDK5RAP2	EREG	CCL5	CLEC4F	ABCC3	AHRR	SLC66A3
		AIM1L	RNF175	GZMB	GCOM1	CDKN1A	GADD45A	C1QB	CD79B	NR1D1	IL5RA	LTBR
		RHCG	PNCK	ACTN2	TLR7	CFP	AHRR	RHOC	CDH23	EMR1	PRSS33	HTATIP2
		CAMK1G	CELA1	PPARGC1A	MYZAP	CST7	GPR35	NKG7	TCF7L2	FAM26F	ENPP5	TMBIM4
		MMP10	VCAN	ABCA4	GATA3	CXCL1	WNT5A	CDKN1C	TAGLN	CALML4	BOK	DGKZ
		PNLIPRP3	NFE2	NPR3	STAB1	CXCL3	SNAI1	MATK	CTSL	TCF7L2	CPLX1	ACER3
		IGFL2	RNASE4	ERN2	KIRREL1	CXCR5	DPYSL3	IFITM1	MTSS1	HCAR3	ADGRB2	MGA
		RND3	HSPA8	DUSP4	KCNA3	CYP1B1	F2RL2	SFTPD	SFTPD	INSIG1	CNTNAP3	CD33
		CCR7	HIST1H1B	SH3TC2	MS4A6A	DPYSL3	KRT23	PRF1	PRR5L	MRAS	RFX8	RTN3
		AREG	CEACAM8	GDNF	RANBP3L	ENC1	VASN	MYOM2	CD79B	NOTCH4	CNR1	CFDP1
		EDA2R	ACSM1	GPRC5A	SPARCL1	EREG	AKR1C1	CD7	PTP4A3	PTGES	NDFIP2	HELZ
		GDNF	HIST1H1D	DLL1	LGALS12	FCAR	NIACR2	KLRB1	SH2D1B	HIST1H2BM	NRIP3	SMCO4
		SLC1A2	HP	TAGLN3	MYB	FUCA1	FDXR	VMO1	SETBP1	TSTD1	ZSWIM5	GNS
		IL24	COL27A1	GPR3	TARP	GALNTL4	SEMA6B	ABI3	ABCC3	AC111170.2	LINGO2	RAB18
		SHISA3	ADSSL1	AREG	TCN1	GCLM	CDK5RAP2	FGFBP2	BATF3	PLD4	ANKRD30B	CCDC43
		NEFM	KIF20A	ABCB5	CDC20	GFPT2	CFP	IL2RB	FMNL2	RP3-412A9.11	MSC	CAT
		LIF	ANG	BARX1	TNNT1	GNG11	RARRES2	BATF3	ABI3	HIST1H2AB	PDGFD	CRYBG1
		TNIP3	HPR	FAM171B	F13A1	GPR183	IL1A	ADGRG1	SGPP1	EVL	SLC16A14	KCTD5
		DRGX	CDC20	PRODH	VSIG4	GPR35	EID3	ETS1	INSIG1	TRNP1	PCDH1	TXNRD1
		ULBP1	ROBO4	ERG	NFE2	GPR64	CST7	CST7	CYFIP2	PHF19	OR7D2	KCNK6
		KCP	HIST1H2BF	NEU4	CRH	GPR68	ACTA2	FAM110A	EVL	CYFIP2	ASAH2B	YIPF5
		KIAA1045	DEPDC1	RAPGEF5	PRUNE2	IER3	CCL1	EVL	SCGB3A1	RRAS	RPS6KL1	MGST2
		YME1L1	HSPA6	IGFL2	RASGRP2	IL1A	SLC16A6	GFRA2	CYP4F22	UBASH3B	KANK3	DGKG
		TNFSF15	HIST1H2BE	PAWR	IBSP	IL1B	CABYR	LTB	CASP5	DMWD	SNX7	CAB39
		ARC	ITGB7	GOLT1A	BANK1	ITGB8	GDF15	SFMBT2	CKB	IFITM2	PTGDR	NKAP
		MET	RNU2-1	PPY	ATP10A	LEPREL1	DDB2	IL18RAP	FGFRL1	HIST1H2AJ	NUAK1	COA4
		GATA2	FAM189A2	RRAS2	NFKBIZ	LRG1	GNG11	CLIC3	HEG1	HIST1H2BB	MYO6	ZNF468
		LOC100128993	CD200R1	KCNS3	CEACAM8	NCF1	FAS	CKB	NKG7	MXD3	CDHR3	GNPDA1
		CLDN14	HIST1H3D	SH2D5	ERBB3	NFKBIB	EFNA1	C1QA	RNF122	S1PR4	NMUR1	SKAP2
		GZMB	FCGR2B	XDH	ZNF467	P2RY6	NCF1	CYFIP2	FAM110A	NKG7	LMCD1	RAB27A
		TNFRSF9	MCMDC2	FHL2	SSPO	PHLDA1	CYP1B1	CTSW	SPRED1	SHISA4	OTOF	ERMP1
		AKAP12	FHAD1	ZEB1	MEFV	PLA2G4A	A4GALT	ZNF296	SIGLEC10	MGLL	GDF7	DISC1
		HES4	P2RY14	WRB-SH3BGR	LTB	PLK2	CARD10	KLRF1	NSMF	TTC9	TNFRSF13B	TDRD3
		GPR56	TNFSF10	SCN10A	TRIB2	PSTPIP2	CDKN1A	RRAS	PTP4A3	ABI3	SMIM10L2A	ABCD3
		LCE1C	HIST1H3F	BEX2	TMOD2	PTGS2	PTGS2	ADA	UBASH3B	SPRED1	TTC22	TNS3
		SERPINE2	PLEKHB1	PRDM8	FCGR2C	RAB38	TSLP	ENHO	VMO1	GNGT2	KRT17	NCOA4
		OLIG2	HIST1H3B	S100A2	SIGLEC11	RASAL1	ZNF165	SLAMF6	TRNP1	RNF122	NECTIN3	HSD17B4
		LYPD1	LOC100130938	IL36B	RNF175	SECTM1	TNF	NCR3	IFITM1	MLC1	COL5A3	TTF2
		FAM171B	AZU1	TGM5	SAPCD2	SEMA6B	SYT12	CKS1B	PAPSS2	SGPP1	FXYD7	ZNF576
		CD70	PIF1	KRT80	TGFBI	SERPINB2	CD70	AKR1C3	ZMYND15	HES1	NIPAL4	BIN2
		BMP6	ERMN	CPA4	FAM189A2	SLC16A6	GPR68	GPBAR1	CKS1B	C12orf57	CADM1	IL17RA
		LOC102477328	HIST1H3H	CEL	LILRB5	SLC7A11	MARCKSL1	RPUSD2	FCGR3B	SNED1	RNF152	EIF5B
		TAGLN3	TNNT1	DSEL	COLEC12	SLC9A9	E2F7	CARD11	HMOX1	HIST3H2A	PDCD1	B3GALNT2
		NIPAL4	TLE4	MMP1	AQP3	SYT12	FUCA1	PDE8B	RGS12	SYT17	TTC16	PIP4P2
		CCL4L1/CCL4L2	ADRB2	MET	ZNF449	THBD	FCAR	TAGLN	PLVAP	CHST2	IRX5	THAP5
		SERPINB2	CDKN1C	ITK	ATP8B3	TIPARP	GFPT2	HSPB1	LOC100128059	HIST1H2AD	TRPM6	CNIH4
		KRT14	SAPCD2	COL11A2	TMTC2	TMEM123	LOC100130360	TBC1D10C	LTB	FAM110A	KAZN	CSF2RA
		ZNF165	HIST2H3A	SHC4	HLA-DOA	TMEM163	SERTAD1	ISG20	INSIG1	SLAMF7	IL1R2	PPM1H
		SPINK1	PLK1	SPTBN4	AMIGO2	TNF	VWCE	GNGT2	GNGT2	PDE8B	SIGLEC12	QPCT
		UNC5B-AS1	UBE2C	HES1	GLDN	TNFAIP8L3	OVOL1	MT1A	SIDT2	CRIP1	TPBG	LAT2
		RSAD2	CFH	KCNG4	PCED1B	TNIP3	AEN	RNF122	IL21R	UBE2T	KIF18B	BRCC3
		BEND5	ASGR1	CLDN14	KLF4	TPRG1	TMEM119	HIST1H4K	RRAS	PARP15	AKR1C1	TACC3
		CCL4	ICAM3	SPATS1	SLFN12L	ZBTB1	ARMC9	MRPL17	MYOF	RPS6KA2	SDC2	BLVRB
		EDN1	TCN1	HUNK	MAP3K1		TM4SF1	MTSS1	PRR5	CLECL1	GATA2	IL27RA
		NPTX2	RNVU1-18	LAMC2	CHDH		HSPA2	SBK1	PHTF2	ICAM4	TM4SF19	SLC4A1AP
		UCN2	FAM26F	BACH2	KIF20A		CSRNP1	MS4A4A	HSPB1	MS4A4A	HS3ST1	TBL2
		BAALC	TMC5	LRRN1	C1QC		HIST1H3D	CEACAM3	GBP4	HOXA1	SPP1	TMEM116
		DYRK3	TMEM37	CRYBG2	NOD2		ITGB7	RNU11	GPR137B	CKS1B	ADGRG1	MAPK14
		LGALS7/LGALS7B	HIST1H2AM	SDS	MYO1G		TPRG1	LST1	SLAMF7	ZFPM1	VMO1	DNAJC15
		BEX2	SNORD3B-1	LY9	SIGLEC16		C18orf56	LIME1	TNF	HIST1H3J	KRT72	ST14
		DMBX1	SPAG4	KLK4	SOCS2		VSTM2L	CD160	CALML4	CTSL1	FN1	BRI3BP
		DST	HIST1H3I	TRIM9	CIITA		ID3	SLC2A6	PAG1	UST	GZMB	SLC25A40
		PRSS22	CD180	ADGRG1	RETN		RBBP5	ISOC2	PIK3CG	MTSS1	TLCD2	MSRB1
		ELOVL7	SLC16A7	NMRK2	PSRC1		LOC100128822	LRRC25	MARCKSL1	HIST1H2BF	IL1RL2	HRH2
		GDF15	ECSCR	PTPRU	BCL2L11		TNIP3	ICAM2	SLC44A2	TMEM63C	LOC102723407	GPR141
		GSG1	SMIM24	ANKRD33	RHOU		FNDC4	ACP2	PTGDR2	PAPSS2	PRF1	RMDN2
		C1S	TARP	AQP6	LIMS2		ASB2	SLC2A8	IFITM3	HIC1	N4BP3	TRIM27
		VWCE	SULF2	ATP1B4	MYO7B		C21orf91	ITLN1	CABP4	SUCNR1	NCALD	ZNF761
		RRAS2	HIST1H2AI	RBM20	RASGRP4		ETS2	LAT	CXCR2P1	IQCK	BICDL1	RNASE4
		KRT17	SCAMP5	AQP5	SECTM1		GPRC5C	SIGLEC10	UTRN	HEG1	FCGR3B	STK39
		HRK	CFAP70	SLC9A2	HP		CYGB	PTPRCAP	CALML4	BATF3	KLRB1	PHF6
		FCER1A	HIST1H4L	TGFB2	MPZL2		HES1	SNORD13	ICAM4	SLPI	CCR3	FASTKD3
		PLEKHA6	C2orf81	NR1D1	TJP2		STK17A	EOMES	NAP1L1	LTB	CLC	TUBA4A
		DLGAP1-AS3	PKP2	TKTL1	B3GALNT1		IER5	S1PR5	PDE8B	SEMA4C	B3GNT7	GLRX
		SGPP2	APOL4	BAALC	FCN1		TMEM163	HSD17B8	TSPY26P	CASP5	CNTNAP3C	PTK6
		TNFAIP6	HACD4	ERFE	AIF1		LRG1	2005-09-01	ETS1	IFITM1	PPP2R2B	ZNF225
		NUAK1	HIST1H2AB	BMP6	ADAMTSL4		SESN1	NUDT1	MDM1	CCNE1	TARP	RIOX2
		PPY	HIST1H2AL	DPYSL3	BUB1B		BIRC3	MTFP1	PIK3CG	TAGLN	PTCH1	ZNF138
		BEX1	DEFB1	LRRC2	NHS		GCLM	IL32	RNF207	HIST3H2BB	CCNJL	MRPL34
		TG	LOC100996535	FAM196A	NRGN		FZD5	PAPSS2	KIR2DL3	FCRL1	IL2RB	CGAS
		SLC38A1	NEK2	PDCD1	TMEM173		TRIB1	ARL2	LKAAEAR1	RGL4	LAG3	STYXL1
		ABCB1	LRFN1	PNLIPRP3	IGFBP2		FAM43A	BIRC3	E2F2	NEURL	SCHIP1	IKBIP
		PTPRU	MLLT3	PHF24	CCDC170		AKR1B10	SLC44A2	IGFBP6	SFTPD	S1PR5	TDRD9
		MS4A6E	CTSF	DTX3	PLK1		CYP1A1	NTHL1	TMC6	GCOM1	PRSS23	CLTCL1
		TRAF1	BUB1B	ARC	DEPDC1		HIST1H2BJ	BOLA2	CHST7	PRR5L	MAP3K9	TLR8
		LINC01588	AQP3	SPIC	ACVRL1		GPR64	SCRN1	PHF19	REC8	FGFBP2	IDH1
		LY6K	STK17B	NUDT11	SH3BP4		DHDH	TRNP1	XYLT1	ENHO	GZMM	ARL11
		GREB1	PLD4	IL22RA2	CD101		GSTM3	SCGB3A1	SLC2A6	TNFRSF25	CARNS1	ALDH1A1
		TANC1	CR1L	BMPR1B	CD302		DYRK3	CALML4	CX3CR1	ADD2	RNF165	PGM2
		STAR	TROAP	NECTIN4	ARHGEF28		NEU4	CSF1R	PPM1L	SEMA3A	TBX21	CAPN3
		CXCL8	HIST1H4J	ABCB1	HSPA1B		IRX5	PAOX	TNFRSF25	RHOC	BEND4	MGST1
		NMRK2	MEIG1	TBX21	KIF14		TNFSF9	CHST2	PLAGL2	UMODL1	TRIM46	SEMA4B
		PNPLA1	S1PR1	ULBP1	DOK2		KLF5	E2F2	NOTCH4	QPRT	KITLG	KHK
		S100A2	BCL2L11	UCN2	CD69		TIPARP	GPR35	CEACAM3	FAM20A	PAX5	CC2D2B
		PGF	HIST1H1E	RRAD	TOP2A			ZNF593	EPS8	GUCY1A3	SELENOP	PUDP
		LOC440028	SPATA9	FOSB	RNASE4			NENF	SH2D3C	ADA	TNFRSF12A	CEACAM4
		KCNS3	ATP1B2	NEUROD4	S100A8			ISG15	MS4A7	KNDC1	KIR3DL2	RAD51C
		KDR	CH25H	DGKI	FCGR2B			SP110	PLAC8	KCNMA1	ADGRG3	CARD6
		TACC2	RHOB	CD79A	PLA2G16			RINL	PALM	PTPN13	IL18RAP	HAL
		RNASE7	NUCB2	GNAI1	TMEM131L			FKBP11	GFRA2	S100B	CLIC3	C1orf131
		GHRL	RASD1	TMEM132A	FES			RNF126	ADGRE1	PRR5	GNLY	MED20
		RNF207	FRAT1	MEST	MCEMP1			TRPV2	BEGAIN	PTX4	RGS1	TLR9
		SHC4	NAPSA	GCM2	TAGAP			SETBP1	MAF	FMNL2	CD247	MTARC1
		LINC00346	CEACAM1	PARD3	WWC3			ASMTL	P2RX1	SETBP1	APBA2	LHFPL2
		C3	LTB	SLC6A17	GPR85			DOK2	C1QC	GSTA4	CXCL5	ZNF28
		BIRC3	HIST2H4B	KY	IL3RA			GIMAP7	SCRN1	PPM1N	FCRL1	PDSS1
		SPATS1	CDCA3	KRTAP3-2	FCGR1B			IER2	NAP1L1	IL21R	SYNE2	ZNF93
		GEM	HIST1H2AH	MLXIPL	ASGR1			NCALD	ADGRE5	AC104809.3	PYHIN1	PPAT
		EBI3	HIST1H4F	NEDD4L	TROAP			RNU4ATAC	RASGRP2	CLEC4F	USP2	SLC22A5
		GOLT1A	LOC643770	FBLN2	CTSC			ING4	PPP1R17	CDKN1C	TLR3	RGS3
		ABL2	LTC4S	CLMP	ZMYND10			RP9	CDH23	C20orf201	IFI27	KLHL8
		ARHGAP44	LEPREL2	KHDRBS3	ANGPT4			ACOT7	LST1	E2F1	TKTL1	UMPS
		LAMP3	JMJD1C-AS1	COL4A2	FAM117B			TGFBR3	HSPH1	ACY3	ZAP70	RAB3A
		PVRL4	ZNF436-AS1	MYEOV	GIMAP7			SPOCK2	IFIT3	HES4	NAB2	GTF2H2C_2
		RHOD	EGFL7	AMHR2	CLCN4			PMVK	LFNG	RNF207	CXCR3	LRRC4
		TMEM132A	HIST1H4D	RGS16	NOD1			AMDHD2	RUNX3	ITLN1	HLA-DOB	NLRP12
		SLC52A1	CERCAM	CSRP2	ANLN			FCMR	WARS	LYNX1	BLK	DNMT3B
		LINC00926	PDK4	GSG1	FGD2			MOV10	SFMBT2	FIBCD1	LGI4	GPR27
		HEY1	IL1R1	DAPK2	CYSLTR2			TMC6	CEACAM1	GUCY1B3	FCRL6	KNOP1
		HCAR3	CRHR1-IT1	PAX8	ADRB2			ASPSCR1	ICAM2	CD79B	GPR68	ISL2
		TBX21	CR1	TMEM30B	PTPN13			MMP23B	ENHO	CKB	AGAP1	PTGR2
		FHL2	MKI67	SGSM1	UST			NT5C	TJP2	GFI1B	KLRD1	NFE2
		SH3D21	MXD3	EDA2R	KLF3			RGS12	SH3RF1	C1QC	TMEM158	C2orf74
		PIGR	SERPING1	LUZP4	SLC24A4			RARRES3	CASP3	CYP4F22	PLCH2	TTC9C
		SPATC1	TSKS	MYLK2	LOC728392			HRAS	ASAP3	VMO1	CARD11	ANG
		GADD45A	CDKN2D	SLC38A1	CD14			NR2C2AP	GBP5	C1QA	ICAM4	HDAC9
		CELA2A	ZNF2	ZCCHC12	SYNE3			SCARNA17	EML4	P2RY10	LOXL2	PRRT4
		EGR3	PAIP2B	FAM196B	FCGR3A			IL3RA	SPN	L1TD1	SPOCK2	ENOSF1
		ERN2	PDIA6	ABLIM1	MLLT3			C12orf57	CTSC	SH2D1B	CRIP2	KCNJ2
		LOC101929541	THBS1	UMODL1	TMEM170B			GRWD1	GCH1	PPP1R17	PDZD4	FKBP9
		CHGA	APLN	PRSS22	SLCO2B1			UNC119	ACKR3	C1QB	TNFRSF13C	SLC16A1
		UMODL1	ATOH8	DDIT3	CHST14			RNF165		FCGR3A	ADPRHL1	TMEM38A
		KCNA2	KLF4	FGF14	MCUB			MT2A		GPR44	HAPLN3	CHRNA7
		TTC9B	RAD21-AS1	DUSP21	CD163			GALE		LYPD2	CD22	EFCAB7
		EGR4	HIST1H3G	SV2C	DLGAP5			LTA		SCGB3A1	SH2D2A	ZNF117
		PLK2	TOLLIP-AS1	NEFM	RIPOR2			SKAP1		CABP4	LRATD2	NPIPA1
		PKD2L1	CITED2	AKAP12	SCN9A			PPP1R16A		GPR20	LOC400499	ZNF366
		FERMT2	FOLR1	IFNA1	NLRP1			TSEN54		FCGR3B	IKZF3	BMP8B
		LOC644090	MS4A14	MINOS1-NBL1	GCNT1					CEACAM1	CTSL	LY6G5C
		SLIT3	SLC9B1	HAP1	LMNB1						HSD17B1	DDIAS
		MDM2	SCARNA9	CYP1A1	CIDEB						GAS1	F13A1
		IRAK2	HIST1H4B	NFATC4	CDKN2D						BEX1	CETP
		ADAMTS14	ILF3-AS1	SHISA3	ACE						CD6	HTRA1
		DSP	TMC4	TSPAN13	RUNX2						EPB41L4A	MAP3K7CL
		CSPG4	AGRP	NOG	TLR2						CNR2	ZNF205
		RDH12	KLF2	ZNF57	MUSTN1						RGMA	CDCA7L
		CCL3L3	LINC01431	TINAGL1	ITGA4						SERPINE1	FNTB
		COL11A2	TSIX	OLIG2	B3GNT7						SDS	ELOVL3
		DPYSL3	FOS	MARCH10	ESPL1						ENO2	SLC35E2A
		CXCL10	ANGPTL6	CRHR2	MS4A14						LBH	MMACHC
		IL1A	STX17-AS1	SLC51B	FAM102B						SPON2	NT5M
		OSM	CECR5-AS1	ANGPTL2	PKIA						SPRY2	CKM
		NR1D1	HIST1H4I	SNAPC1	C1QB						AQP3	GTSF1
		TMEM217	LINC01003	ANKRD30B	CENPF						RRAS2	MPV17L
		AANAT	ARHGAP19	SYP	ASPM						ARHGEF5	KIF23
		SNAPC1	NHSL2	SDSL	MYC						MATK	CDKN2B
		LOC101930049	FCGR2C	GATA2	CR1						LRRC7	TNFAIP6
		COL4A2	BMF	DLGAP2	JPH4						FCMR	SELP
		LOC102724788/PRODH	HLA-DOA	THSD1	STK17B						GSTM3	EDNRB
		SYT12	RSPO3	DLX2	GABBR1						CD226	NBPF20
		TKTL1	HIST1H4A	HRK	TNFSF13						CFH	CLEC18A
		SLC7A11	GSTA4	SLC25A48	SKI						SSTR3	OLFML2A
		CLDN1	MAP3K1	LIPG	FCGR2A						BAIAP3	EVC
		DEFB124	FAM228B	VWCE	STAT5A						GPC4	NTSR1
		PCDH12	SNORA20	PCSK1	FRAT1						SH2D3A	ADORA3
		RASGRF1	HIST1H4K	SLC9B2	PTGFRN						SORCS2	RIMBP3
		CCDC80	CFD	MAPK8IP2	FAM72C						MYEF2	GPER1
		SLC39A8	CDCP1	BSN	SLFN11						CTSW	DIXDC1
		DIRAS2	HIST1H2AK	NDRG4	EFEMP2						C5orf34	EVC2
		CLLU1OS	SCARNA2	XKR3	ARHGEF39						PDE2A	PPARGC1A
		C10orf105	PRSS57	NPR2	TSHZ3						GRIN3B	NWD1
		CHST6	FAM105A	EPHA2	C1QA						SLC35E4	NME1-NME2
		CXCL14	CLDN7	SULT1C2	STMN1						ACSL6	MXRA7
		IL36B	NRGN	LOC100129697	WDFY2						WNT10B	LOC112268340
		LOC100130357	LOC728392	GPC1	KBTBD11						PTPN7	HTRA3
		DQX1	ABCD3	FRMPD2	TLDC2						RASGRP3	RGPD3
		CCM2L	TAT-AS1	ITGA2	MNDA						SPRED2	GUCY2C
		PRSS30P	CKM	FZD8	TMEM158						PHOSPHO1	SIRT4
		STK17A	CRYBA4	GADL1	KNL1						RGL4	SLC2A14
		SLAMF7	CYSLTR1	SERPINB12	AP1S2						CST7	AOC1
		C8orf89	HIST1H2AJ	HTRA3	FFAR4						EDN1	LEP
		HCAR2	MS4A4E	ZNF507	CDKN2C						PID1	PRL
		WNT1	ANKRD44	KIF21A	ZCCHC24						RHPN1	FOXH1
		GPC1	ZFP36	CD24	CLEC4A						ENHO	CLU
		LAMA2	KRTAP3-3	PCDH9	NOTCH1						CKB	ZNF334
		MSANTD3	HIST1H4H	CNR1	EFHC1						BEND7	ADORA1
		CCL3	SNORD8	KRT17	MXD3						CXCL9	METTL7B
		TJP1	LMNB1	DPYSL4	CENPE						P2RY6	PLAAT5
		LRRC16A	MYC	HTR1F	DZIP1L						TENT5C	POU2F3
		PTPRF	ADAMTSL4	GAL	CCDC149						PALM2AKAP2	LEFTY1
		H2AFB3 (includes others)	SNHG3	NUDT10	SGMS2						NFATC2	LPIN3
		SPATA18	HIST2H2BE	LINGO1	JDP2						KCNAB1	SAXO2
		ZP1	LOC101927497	VANGL2	SMAD6						TUBB2A	RNF150
		KCNF1	MIR17HG	AEN	KSR1
		PAX8-AS1	ZMYND12	ELFN2	APOL6
		CSRP2	RNASET2	CIART	PIF1
		PLS3	NAALADL1	PDE2A	BUB1
		OTUD7B	F2RL1	CPEB1	KAZN
		MACC1	RBP7	SYT7	MEF2C
		CNKSR3	SLC44A1	SH3RF2	PCOLCE2
		ARG2	CAMK1	LOC388780	TICAM2
		SNX22	CCNB1	RBKS	C2
		SERPINE1	S100Z	BANP	RUNX1
		TMEM136		OTUD7B	DEPDC1B
		ADTRP		CARMIL1	STAC
		TMEM163		TMIGD1	C3AR1
		SCIN		NPTX2	SLC2A3
		CELA2B		SDC1	MEGF9
		EFNB2		PIGR	S100A4
		POPDC2		GPR27	IL17RB
		AEN		KIAA1210	LIX1L
		MURC		GJA5	APOL4
		SLC35F2		OLAH	IGFLR1
		CYP4F22		LRRC8E	ZC2HC1A
		ABLIM1		TM4SF1	SEMA4B
		ABTB2		MS4A6E	HRH2
		ISG20		ITGBL1	HACD4
		SYP		MFSD4A
		SPANXN5		SPEG
		TPST1		KLHDC9
		SDS		CHRM4
		VWF		MCAM
		GJC1		MAP7
		LAMB3		TRIM54
		CDH1		IQCJ-SCHIP1
		ETS2		AKAP3
		ITGB8		DRAXIN
		SSTR2		FAM43A
		TMEM114		SH2D2A
		HTRA4		CD300LB
		CCL7		EFNA1
		IL1B		AGAP11
		DAPK2		EML5
		TMPRSS5		SLIT3
		FA2H		MT1M
		SIGLEC10		SMTNL2
		GPC3		BLVRB
		ZFR2		CREM
		GALNT14		CPNE6
		KIF27		KCNH4
		PTGS2		EGR1
		TCF7		TAF4B
		OVOL1		AOC2
		CABYR		OR8G5
		CYP3A7		COL7A1
		FZD4		KCNF1
		GRASP		BICDL1
		GAL		RSPO4
		CPEB1		S1PR3
		OSBP2		ALS2CL
		PSD3		DBN1
		HIC1		TSPAN11
		IL23A		ACER2
		NEDD9		PKD2L1
		AKAP2		CABYR
		GYG2P1		ZNF275
		TNFAIP3		PERP
		PCDH1		ANKRD66
		TRIM46		FAM102A
		VILL		CDKN1A
		KITLG		RHD
		PBX4		HECW2
		PMEPA1		MMP9
		DRAXIN		CSPG5
		SYPL2		ALX3
		E2F7		TMPRSS5
		HOPX		MMP12
		MYBPH		ASB2
		SLC6A7		MYO1B
		YAE1D1		WDR63
		BIK		TOB1
		DLG5		LBH
		CYP27B1		SLC30A3
		LIMCH1		LNX1
		C10orf10		SERTAD1
		NEDD4L		OLFML2A
		MLXIPL		ANO9
		TCTEX1D2		OVOL1
		TMIE		C1R
		KIAA1210		NR4A1
		IL36G		JCAD
		PDGFB		SH3D21
		KLHDC9		ROR1
		ULBP2		MT1E
		CDKN1A		PLEKHA6
		BANP		WHRN
		CCNA1		CTSK
		ENTHD1		SHANK1
		NAT8L		CYP19A1
		MAT1A		OSGIN1
		FAM83G		PGF
		VNN1		SPATA18
		AK8		FAT2
		TTYH2		CRADD
		IQCJ-SCHIP1		SLC35G2
		CAMK2N2		RHOD
		SDC1		FGF13
		LOC100507195		CYP4F22
		FXYD2		ELOVL6
		ATP2B2		SNX16
		SIGLEC15		DIRAS2
		ANXA8/ANXA8L1		LOC100996842
		L3MBTL4		PTPRF
		SCHIP1		LAT
		LOC285181		BCAN
		LOC101928076		HTRA4
		SOX13		TNFSF14
		LOC344887		SCN4B
		MYLK		SLC9A9
		CCT5		NAV2
		LCN15		SLC6A7
		C11orf45		ADAMDEC1
		LOC101928433		TEAD3
		LINC00426		ESYT3
		ZEB1		MDK
		SLCO4A1		TNFRSF10C
		TRIB3		MUC4
		FDXR		ZSCAN5A
		RELB		TIMP4
		ZBTB21		GLI3
		CTSK		APBB1
		NANOS1		CHPF
		HAS1		TJP3
		TNFSF4		HIST1H2BD
		PTGIR		FA2H
		SLC25A4		NOS1AP
		ABCB9		SLC16A10
		TACSTD2		SIK1B
		FBXO2		MLF1
		C10orf35		SCG5
		STXBP5-AS1		PLIN4
		DNAJC6		KIAA1671
		SCN4B		TUFT1
		TEAD4		RTN4RL2
		GFOD1		SLC35F2
		HDAC2		ATP6V0D2
		PDLIM4		SIGLEC15
		LOC101929709		ZNF622
		CXCL2		AP1M2
		ISM1		KLHL29
		NRIP3		ZNF365
		XKR3		ERRFI1
		MRGPRF		LCNL1
		C15orf48		TC2N
		POFUT1		ZNF844
		FAM135B		MEI1
		PHACTR1		CBARP
		OPTN		DENND2C
		LINC00189		DHRS9
		IDI2-AS1		PRR5
		GGCT		SLAMF6
		GPATCH4		OCIAD2
		AHI1		FNBP1L
		MEI1		AICDA
		NKX3-1		TRPV1
		CCL22		PHKA1
		ARHGEF7		THBD
		RHOF		VNN1
		MREG		TNFSF8
		ADA		NAT8L
		KLK4		ALPL
		KANK3		DHRS11
		RASL11B		COL22A1
		RGS16		DSP
		TCHH		PTK7
		CYP19A1		MMP7
		TNFRSF10D		CD22
		CCRL2		PCDH12
		SDSL		NPAS1
		ATF3		ITGA7
		ZNF697		PLA2G4C
		RCAN1		NRIP3
		SLC16A10		CTH
		AMPD3		DUSP8
		HSPB7		C1orf226
		GPR84		KANK4
		ITGA10		MYLK
		UNC45B		CCL22
		DUSP7		ID3
		TRIM31		MRGPRF
		JAK3		METTL7B
		TP53I3		NR1H3
		CRADD		RGS1
		RAB3IL1		PEAR1
		C1R		DCDC2
		HS3ST2		FAM212B
		RGS12		SPTBN2
		P2RX7		MYLIP
		CIR1		TACSTD2
		PPP4R1L		PRELP
		AP1M2		SORBS1
		PDGFRB		C11orf45
		CEBPB-AS1		LAMB3
		RGS20		HHAT
		STAC2		PHLDA1
		NDFIP2		MAP3K9
		SGCB		FILIP1L
		ECE1		FDXR
		IL20RB		EHD3
		TRIM54		RGS20
		MMP14		LZTS3
		PLK3		RAB38
		BCL11A		COBL
		LOC115110		USP36
		TMCC3		TMEM144
		OLFML2A		DPP4
		TSPEAR-AS2		NCKAP1
		LINC01125		GRASP
		LAT		BCAS2
		COL6A1		GREB1
		SMIM5		GPR156
		IER3		VWF
		NCS1		TIE1
		C17orf82		CYP27B1
		NAV2		CA2
		RASGRP1		TMEM217
		ARL5B		LILRA3
		NAMPT		TM4SF19
		MAMLD1		ITGB4
		KRT1		NES
		DUSP14		GNPDA1
		TOX2		HPGDS
		DENND5B		TCTEX1D2
		PPIF		TMCC3
		ZSCAN5A		FXYD2
		SLC6A12		ARHGEF5
		CTTN		SPRY2
		CCL5		ABLIM3
		TSC22D1		SNX22
		FLJ45513		OCSTAMP
		DNAJB5		STRIP2
		EFR3B		CCND1
		LOC101930611		DEPP1
		PCDHGA8		RGS2
		PDZRN4		ZNF444
		SHANK3		RGS12
		CAV1		GFOD1
		GOLGA7B		SOX13
		MICALL1		ZDBF2
		DDIT3		GPR150
		SLC51B		HIST1H2BK
		COBL		DUSP13
		C1orf95		PLS1
		WDR63		MYCL
		CXCR3		DDO
		ETNK2		AHI1
		RAB39A		ARFGEF3
		KANK1		SEMA7A
		MAP7		KLHL21
		HTRA1		HIST2H2BE
		CES1		PTGDS
		LOC101928841		PLXNA2
		ACP2		ARHGAP24
		LOC729867		KRT78
		HECTD2		OXER1
		PAEP		THRA
		DUSP2		SLC7A8
		SLC9A9		ZNF408
		C17orf96		ABCB9
		LOC389641		SLC6A8
		NEURL2		WTIP
		RHBDF1		MAST4
		F12		PLXNB1
		MCF2L-AS1		CTNS
		VPS53		USP2
		ALDH4A1		NCAPH
		SQLE		NXPH3
		CILP2		GPAT3
		LOC652276		TRAF4
		LOC101060179		CSPG4
		CCDC40		PLTP
		SLC1A3		SLC19A2
		LMF1		RHBDF1
		LCE1B		NINL
		GRB10		IGFBP6
		SH2D3A		CTTN
		GLI3		C12orf49
		CLEC19A		PPIF
		NABP1		TBKBP1
		TEAD3		ADGRB1
		BMS1P20		SCIN
		MSANTD3-TMEFF1		CHST15
		NCF1		HOMER1
		STX3		DDX10
		TRIM47		OTUB2
		NR1H3		SLC3A2
		FUNDC2		C9orf85
		SLAMF6		ALPK3
		CHST2		EPS8L2
		ITGB3		EPS8
		PLA2G4C		RRP12
		GPR68		MMP19
		NES		ZNF430
		KIF16B		TMEM45A
		PDE4DIP		FICD
		SMARCA1		TXNL4B
		AGPAT9		VPS4B
		EREG		CHST7
		MMP19		INO80C
		LOC100129322		DNAJB2
		LRCH1		RNF128
		ACAT2		PPM1H
		LOC400756		SMPD1
		MPDU1		YAE1D1
		FXYD6		CRABP2
		RASGRP3		MTFR2
		SCUBE2		NAF1
		SEL1L2		TNFRSF10D
		TEX14		TMEM151A
		GGT8P		ZBTB21
		SPHK1		CIR1
		KCNMA1		IL6R
		INSIG1		GPER1
		LARGE		TIMP3
		PRDM1		YPEL4
		RASL10A		WWTR1
		LOC728613		SPHK1
		SQSTM1		TGM2
		PLEKHF1		RHOBTB3
		CDK5RAP2		TFPI
		INO80C		FCMR
		AP1S3		MPO
		ELOVL6		SUCNR1
		TP53BP2		LAYN
		LOC100506123		XPC
		LGALSL		GDAP1
		ZNF425		ADRA2B
		TNIP2		PDLIM4
		SCAND2P		PADI2
		GCAT		PMEPA1
		NINL		COL6A1
		ADRA2B		SESN2
		ACOX1		RAB30
		ZNF79		C6orf48
		SLC12A8		ARVCF
		SLC6A16		ARL4C
		FNIP2		MVB12B
		SLC39A14		ZNF100
		ZNF471		CBLB
		HAUS3
